# Supplementary material for: BP-ANN for Fitting the Temperature-Germination Model and Its Application in Predicting Sowing Time and Region for Bermudagrass
Source: PLoS One. 2013 Dec 13;8(12):e82413. doi: 10.1371/journal.pone.0082413 (PMC3862621; doi:10.1371/journal.pone.0082413)
Supplement: Table S1 — Cumulative seed germination of amount C. dactylon at different days in 36 temperature regimes (50 seeds in total). (XLS) [file pone.0082413.s001.xls]

## Sheet: C. dactylon
	Supplementary file Table S1. Cumulative seed germination amount at different days in 36 temperature regimes (50 seeds in total)
	Temperature, oC/oC	Day 1			Day 2			Day 3			Day 4			Day 5			Day 6			Day 7			Day 8			Day 9			Day 10			Day 11			Day 12			Day 13			Day 14			Day 15			Day 16
		Dish 1	Dish 2	Dish 3	Dish 1	Dish 2	Dish 3	Dish 1	Dish 2	Dish 3	Dish 1	Dish 2	Dish 3	Dish 1	Dish 2	Dish 3	Dish 1	Dish 2	Dish 3	Dish 1	Dish 2	Dish 3	Dish 1	Dish 2	Dish 3	Dish 1	Dish 2	Dish 3	Dish 1	Dish 2	Dish 3	Dish 1	Dish 2	Dish 3	Dish 1	Dish 2	Dish 3	Dish 1	Dish 2	Dish 3	Dish 1	Dish 2	Dish 3	Dish 1	Dish 2	Dish 3	Dish 1	Dish 2	Dish 3
	5/5
	10/5
	10/10
	15/5
	15/10
	15/15
	20/5
	20/10
	20/15
	20/20
	25/5																															1	1	0	2	1	4	2	1	4	5	4	6	5	4	6	5	4	6
	25/10																						2	0	0	2	0	1	4	0	1	4	0	2	10	2	5	10	2	6	12	8	12	15	11	12	17	18	20
	25/15																									3	3	0	4	3	1	6	6	2	8	9	7	10	10	10	12	16	14	15	16	14	16	6	11
	25/20																1	0	0	1	0	1	1	0	2	2	0	2	2	2	2	2	2	2	2	2	2	2	2	2	2	2	2	2	2	3	2	2	3
	25/25																												1	2	0	1	3	1	3	3	4	4	3	3	4	3	4	4	3	4	4	3	4
	30/5																			9	3	6	9	4	6	16	5	8	17	14	15	18	14	20	26	19	26	26	21	26	31	26	27	31	26	26	31	26	26
	30/10																			6	5	6	12	12	13	14	15	20	14	17	20	15	16	23	22	23	30	27	27	35	30	34	39	34	37	42	35	38	45
	30/15																2	2	2	6	6	6	9	10	10	17	19	16	21	20	23	23	21	23	28	22	30	28	25	30	26	28	28	28	26	28	28	26	28
	30/20										0	0	2	5	0	3	9	4	8	14	13	15	17	14	22	22	15	26	22	23	26	22	19	28	26	19	29	27	26	33	28	22	33	29	23	34	29	26	34
	30/25																0	1	1	2	1	1	2	1	1	2	1	1	2	1	1	2	1	1	2	1	1	2	1	1	2	1	2	2	2	2	2	3	3
	30/30				1	0	0	1	0	0	1	0	0	1	0	0	1	0	0	1	0	0	1	0	0	1	0	0	1	0	0	1	0	0	1	1	0	1	1	0	1	1	0	1	1	0	1	1	0
	35/5																3	4	1	13	15	6	15	24	14	20	25	17	22	28	18	22	27	24	24	36	28	30	31	26	31	37	28	33	40	28	40	42	35
	35/10													1	1	3	12	5	11	24	12	17	25	20	24	28	27	28	37	39	36	40	41	40	37	40	38	40	42	45
	35/15										5	2	2	7	8	6	14	17	8	11	23	16	40	33	32	41	36	34	42	41	32	43	41	33	42	41	34	47	45	39
	35/20				1	0	0	5	8	5	14	13	11	20	22	15	27	29	19	35	30	21	39	41	36	40	42	36	40	43	33	40	43	36	40	43	36	40	43	36
	35/25							1	1	2	3	4	8	5	12	10	11	13	16	14	13	21	14	16	22	15	18	22	15	18	23	15	18	25	15	18	23	27	22	30
	35/30							1	0	1	1	0	1	1	0	1	1	0	1	1	0	1	1	0	1	1	0	1	1	0	1	1	0	1	1	0	1	1	0	1
	35/35							3	3	7	4	3	7	3	2	5	3	1	5	3	1	5	4	1	5	4	1	5	3	1	5	3	1	5	3	1	5	3	1	4
	40/5																			3	3	4	9	10	11	10	8	11	11	9	11	10	8	11	10	9	13	10	9	13
	40/10																2	1	2	10	5	3	14	10	9	16	10	9	17	13	10	21	13	13	22	16	14	25	19	19
	40/15										1	4	2	2	5	3	8	11	11	20	22	19	21	25	26	25	27	29	34	38	35	35	37	35	36	37	35	41	40	38
	40/20							5	1	4	12	8	10	19	11	19	26	15	26	27	19	32	27	20	33	27	21	33	48	30	35	48	37	35	45	37	35	48	39	35
	40/25							4	6	2	7	12	6	12	18	10	13	19	10	13	19	12	19	18	11	27	23	17	29	23	24	32	27	27	33	27	28	32	27	29
	40/30							2	1	2	5	1	3	6	1	3	4	1	3	4	1	3	4	1	3	4	1	3	4	1	3	4	1	3	4	2	4	4	2	5
	40/35				1	3	1	5	7	2	7	7	2	7	7	4	7	9	4	7	9	4	7	9	4	7	9	4	7	8	4	7	9	4	7	9	4	7	9	4
	40/40				0	2	1	1	2	1	1	3	1	1	3	1	1	3	1	1	3	1	1	3	1	1	3	1	1	3	1	1	3	1	1	3	1	1	3	1
[truncated: 12 more columns]
