# Supplementary material for: BP-ANN for Fitting the Temperature-Germination Model and Its Application in Predicting Sowing Time and Region for Bermudagrass
Source: PLoS One. 2013 Dec 13;8(12):e82413. doi: 10.1371/journal.pone.0082413 (PMC3862621; doi:10.1371/journal.pone.0082413)
Supplement: Table S2 — Cumulative seed germination amount of Savannah at different days in 36 temperature regimes (50 seeds in total). (XLS) [file pone.0082413.s002.xls]

## Sheet: Savannah
	Supplementary file Table S2. Cumulative seed germination amount at different days in 36 temperature regimes (50 seeds in total)
	Temperature, oC/oC	Day 1			Day 2			Day 3			Day 4			Day 5			Day 6			Day 7			Day 8			Day 9			Day 10			Day 11			Day 12			Day 13			Day 14			Day 15			Day 16
		Dish 1	Dish 2	Dish 3	Dish 1	Dish 2	Dish 3	Dish 1	Dish 2	Dish 3	Dish 1	Dish 2	Dish 3	Dish 1	Dish 2	Dish 3	Dish 1	Dish 2	Dish 3	Dish 1	Dish 2	Dish 3	Dish 1	Dish 2	Dish 3	Dish 1	Dish 2	Dish 3	Dish 1	Dish 2	Dish 3	Dish 1	Dish 2	Dish 3	Dish 1	Dish 2	Dish 3	Dish 1	Dish 2	Dish 3	Dish 1	Dish 2	Dish 3	Dish 1	Dish 2	Dish 3	Dish 1	Dish 2	Dish 3
	5/5
	10/5
	10/10
	15/5
	15/10
	15/15
	20/5																																		7	3	7	2	2	3	13	6	8	13	7	9	14	10	13
	20/10																						1	0	1	1	0	1	7	6	2	12	6	5	18	14	13	18	15	14	19	17	16	19	17	16	19	17	16
	20/15													2	4	3	3	4	3	4	5	5	7	11	8	11	11	12	11	12	14	11	12	14	13	16	15	13	16	16	14	17	18	14	18	18	14	18	18
	20/20										0	1	0	2	4	0	3	5	1	4	5	3	6	5	4	5	8	4	5	9	4	5	9	4	5	9	4	5	9	4	5	9	4	5	9	4	5	9	4
	25/5																			10	10	5	10	9	6	13	10	26	19	12	27	19	15	27	24	28	38	35	35	40	36	36	40	36	36	40	35	36	45
	25/10																			22	26	23	27	29	24	36	33	33	36	34	31	35	38	41	38	39	43	38	39	41	40	41	43	40	41	43	40	41	44
	25/15							0	0	2	0	0	2	7	12	11	16	20	16	22	28	26	23	28	26	34	36	34	37	38	38	39	40	41	39	41	42	42	43	42	42	43	42	42	43	40	42	43	40
	25/20							0	4	3	5	6	5	12	18	12	13	19	12	13	21	12	18	16	13	18	27	15	18	27	17	18	27	17	20	28	17	20	27	17	19	27	17	19	24	17	20	24	17
	25/25							5	3	3	7	5	8	9	9	10	9	9	10	9	9	10	11	11	13	14	13	18	16	15	21	19	15	23	28	24	34	29	24	34	35	28	34	33	25	34	33	25	34
	30/5										1	0	0	19	15	17	31	30	29	38	37	40	38	36	40	40	40	40	41	44	38	43	45	40	44	45	40	44	45	40	44	45	39	44	45	40
	30/10										22	26	18	30	25	21	30	26	24	36	39	38	41	40	41	41	40	43	41	40	43	43	46	45	42	47	45	42	45	43	41	44	42	41	44	45	42	45	45
	30/15							4	7	7	13	12	16	24	24	32	30	29	30	40	45	44	15	44	44	15	45	46	12	45	46	15	45	46	12	46	46	12	46	46	12	48	46	12	48	47	12	48	47
	30/20				2	1	0	10	6	9	29	25	22	31	31	30	32	33	31	39	36	38	34	37	41	39	36	39	40	38	42	42	38	43	43	41	43	42	40	43	40	38	38	40	39	38	42	38	40
	30/25				6	7	5	8	9	10	12	26	17	12	26	17	12	28	28	13	29	18	13	29	28	13	28	19	13	28	19	11	27	19	15	31	20	12	29	19	13	28	30	13	28	30	15	28	20
	30/30				17	13	13	23	14	14	23	19	14	20	19	14	23	19	14	20	20	14	20	20	16	20	20	17	21	20	17	20	20	17	20	18	15	20	19	15	22	18	14	22	18	15	22	18	14
	35/5										14	17	19	22	25	25	23	25	26	40	41	36	41	45	38	42	48	42	42	46	44	44	48	45	45	48	46	44	47	45	43	46	45	44	46	45	45	47	45
	35/10							20	11	14	35	27	25	39	36	37	40	39	41	42	41	41	43	42	44	44	43	45	42	42	42	44	44	46	44	43	45	45	43	45
	35/15				6	9	10	25	19	20	32	29	32	41	43	44	44	44	44	45	44	45	46	45	47	46	46	47	47	46	44	47	46	47	46	46	47	46	46	47
	35/20				27	2	26	39	6	33	43	24	38	45	26	28	46	33	37	45	38	40	49	40	42	49	44	44	47	40	41	49	44	44	49	44	44	48	37	40
	35/25				11	19	19	20	26	29	26	31	30	26	32	35	32	34	37	34	35	38	35	38	38	36	40	38	31	37	40	36	40	40	36	39	40	34	38	38
	35/30				18	22	14	23	28	24	24	28	24	25	28	26	28	30	26	28	28	26	28	30	28	34	33	32	30	31	28	31	31	28	32	31	28	30	35	34
	35/35				25	21	23	29	32	35	29	32	35	30	34	32	26	26	27	26	26	25	26	28	25	27	28	25	33	28	29	33	28	29	30	28	29	26	28	20
	40/5							2	1	1	14	23	16	21	31	17	27	40	19	32	39	24	36	41	29	42	44	29	42	45	31	43	47	33	43	47	34	43	47	34
	40/10							16	21	23	26	33	31	29	34	30	29	34	31	31	34	30	35	38	35	36	38	35	49	42	38	40	42	39	41	42	39	40	42	39
	40/15							28	26	23	35	39	34	41	42	38	40	43	42	40	43	42	40	43	42	40	43	42	47	45	45	46	44	44	40	43	42	46	45	40
	40/20							36	35	36	38	42	44	40	42	45	40	42	45	40	41	45	42	43	46	43	43	46	45	46	49	46	46	49	46	46	49	46	46	49
	40/25							37	34	37	46	40	40	46	41	43	45	43	43	46	41	43	47	45	43	47	47	43	47	46	43	47	46	43	47	47	43	47	47	43
	40/30							16	13	20	26	25	24	25	14	23	21	12	19	18	12	18	18	12	18	18	15	19	20	16	19	20	16	19	20	17	19	22	19	19
	40/35							20	29	26	22	27	29	22	27	29	22	29	30	24	29	30	27	31	30	27	31	30	27	31	30	28	32	30	28	32	30	28	32	30
	40/40							22	15	16	23	17	18	21	15	15	20	15	16	17	13	14	17	13	14	20	14	18	20	14	19	20	13	18	20	15	18	20	15	18
[truncated: 12 more columns]
