# Supplementary material for: BP-ANN for Fitting the Temperature-Germination Model and Its Application in Predicting Sowing Time and Region for Bermudagrass
Source: PLoS One. 2013 Dec 13;8(12):e82413. doi: 10.1371/journal.pone.0082413 (PMC3862621; doi:10.1371/journal.pone.0082413)
Supplement: Table S3 — Cumulative seed germination amount of Princess VII at different days in 36 temperature regimes (50 seeds in total). (XLS) [file pone.0082413.s003.xls]

## Sheet: Princess VII
	Supplementary file Table S3. Cumulative seed germination amount at different days in 36 temperature regimes (50 seeds in total)
	Temperature, oC/oC	Day 1			Day 2			Day 3			Day 4			Day 5			Day 6			Day 7			Day 8			Day 9			Day 10			Day 11			Day 12			Day 13			Day 14			Day 15			Day 16
		Dish 1	Dish 2	Dish 3	Dish 1	Dish 2	Dish 3	Dish 1	Dish 2	Dish 3	Dish 1	Dish 2	Dish 3	Dish 1	Dish 2	Dish 3	Dish 1	Dish 2	Dish 3	Dish 1	Dish 2	Dish 3	Dish 1	Dish 2	Dish 3	Dish 1	Dish 2	Dish 3	Dish 1	Dish 2	Dish 3	Dish 1	Dish 2	Dish 3	Dish 1	Dish 2	Dish 3	Dish 1	Dish 2	Dish 3	Dish 1	Dish 2	Dish 3	Dish 1	Dish 2	Dish 3	Dish 1	Dish 2	Dish 3
	5/5
	10/5
	10/10
	15/5
	15/10
	15/15
	20/5
	20/10
	20/15																																		0	1	0	0	1	0	0	1	0	0	1	0	0	1	0
	20/20
	25/5																									0	0	1	1	2	4	4	3	6	10	9	10	10	10	12	15	12	10	15	14	13	15	14	13
	25/10																			2	2	4	4	7	6	9	14	9	10	14	10	14	17	16	30	28	32	37	35	34	36	35	37	36	36	38	37	39	37
	25/15																			3	0	4	3	0	4	9	12	10	13	19	11	17	21	15	23	26	26	24	28	26	35	30	31	32	32	33	32	32	33
	25/20										0	1	4	2	3	5	5	6	6	5	6	7	6	7	8	7	7	7	7	7	7	7	7	7	7	7	7	8	7	7	8	7	7	8	7	7	8	9	7
	25/25										0	0	1	1	0	1	1	1	1	1	1	1	1	1	1	1	1	1	1	1	1	7	11	6	15	14	12	15	14	16	18	16	16	18	17	16	18	17	16
	30/5																0	3	2	21	19	24	20	15	23	27	28	32	28	26	26	28	28	37	41	43	45	42	43	45	45	45	47	45	46	47	45	45	47
	30/10																2	4	3	13	18	19	24	27	30	31	38	38	34	39	39	38	46	44	38	43	46	38	47	46	44	47	47	46	49	48	47	49	49
	30/15													5	3	4	10	5	5	19	16	14	27	27	25	38	44	35	42	44	39	43	44	40	47	45	43	47	45	43	48	47	45	48	47	46	48	47	46
	30/20										2	5	4	12	16	14	20	20	16	27	34	30	32	35	32	35	44	37	39	44	39	39	44	41	44	42	39	43	43	40	42	45	39	42	45	39	42	46	30
	30/25										5	3	3	6	6	5	5	6	4	7	6	4	7	6	5	7	6	6	7	6	6	7	6	6	7	6	6	7	6	6	8	6	11	8	6	11	8	6	14
	30/30				0	1	1	0	3	1	1	4	1	1	4	1	1	4	1	1	4	1	1	4	2	1	5	2	1	5	2	1	5	2	1	5	2	1	5	2	1	4	2	1	4	1	1	6	1
	35/5										0	0	1	0	1	1	7	6	10	22	25	33	33	40	42	41	40	45	43	42	47	46	43	47	48	44	47	48	43	47	49	43	49	49	44	49	49	46	49
	35/10										8	4	5	20	14	17	31	25	29	42	31	37	43	35	42	47	45	44	48	44	46	49	47	47	49	47	47	48	47	48
	35/15										5	11	3	11	20	12	28	35	29	36	40	31	43	46	40	44	46	43	45	44	44	45	46	45	44	45	45	48	47	47
	35/20				7	1	3	23	18	19	28	29	30	37	36	39	44	44	43	46	46	46	46	48	48	48	49	49	49	47	49	49	49	49	49	48	49	49	48	48
	35/25				1	0	1	9	9	10	27	22	19	34	30	32	37	34	36	40	34	40	42	36	42	43	38	43	45	39	40	45	40	43	45	40	43	47	42	41
	35/30				1	2	4	5	8	7	8	9	9	8	9	11	8	9	11	8	9	13	8	9	13	9	9	13	9	9	13	9	9	13	9	9	13	8	9	10
	35/35							2	5	7	3	8	8	3	7	8	3	7	8	3	6	8	3	6	8	3	6	8	3	7	8	3	8	8	3	8	8	3	8	8
	40/5										2	0	0	4	3	5	11	11	14	15	15	19	20	21	24	26	23	30	26	25	30	26	25	30	26	29	30	26	34	39
	40/10																			13	14	13	14	14	17	16	19	20	17	20	20	18	20	21	10	20	21	26	21	27
	40/15										4	2	3	17	8	9	25	12	21	28	26	26	28	27	26	28	27	27	46	48	44	46	48	44	45	48	45	48	48	45
	40/20							4	11	3	22	26	14	26	29	27	30	31	29	31	32	37	31	34	37	31	38	44	45	39	47	45	40	47	45	44	48	45	46	48
	40/25							8	9	9	14	22	24	23	29	31	24	32	32	24	31	33	25	32	32	26	32	32	42	40	39	43	42	39	43	46	42	47	46	42
	40/30							11	4	1	10	5	1	12	5	1	12	5	4	14	5	2	15	5	3	15	5	3	13	5	3	13	6	3	15	6	3	15	6	3
	40/35							5	9	11	16	11	11	17	14	11	17	14	13	18	17	15	18	17	14	20	17	14	20	18	13	20	18	14	20	18	14	20	18	14
	40/40							9	4	6	9	5	9	10	4	3	10	4	3	10	4	3	10	4	3	10	6	10	11	6	10	11	6	12	11	6	12	11	6	13
[truncated: 12 more columns]
